# Supplementary material for: Target of Rapamycin Coordinates Metabolic Remodeling at the Protein Level in the Red Alga Cyanidioschyzon merolae
Source: Plants (Basel). 2026 Jun 10;15(12):1790. doi: 10.3390/plants15121790 (PMC13306765; doi:10.3390/plants15121790)
Supplement: Supplementary file 1 [file plants-15-01790-s001.zip]

Archive with 1 entries (1 files):
- plants-4316072-supplementary.pdf
